# Supplementary material for: The Prevalence of Hypogonadism and the Effectiveness of Androgen Administration on Body Composition in HIV-Infected Men: A Meta-Analysis
Source: Cells. 2021 Aug 12;10(8):2067. doi: 10.3390/cells10082067 (PMC8392149; doi:10.3390/cells10082067)
Supplement: Supplementary file 1 [file cells-10-02067-s001.zip]

Archive with 1 entries (1 files):
- cells-1342077-supplementary.pdf
